# Supplementary material for: Disability disclosure in healthcare settings for individuals with developmental disabilities: A qualitative study of patient and caregiver perspectives
Source: PLoS One. 2025 Aug 7;20(8):e0329328. doi: 10.1371/journal.pone.0329328 (PMC12331114; doi:10.1371/journal.pone.0329328)
Supplement: S1 File — (ZIP) [file pone.0329328.s001.zip]

Archive with 23 entries (22 files):
- Transcripts/
- Transcripts/2019.03.26 Interview 01 Transcript.docx
- Transcripts/2019.08.16 Interview 02 Transcript.docx
- Transcripts/2019.08.22 Interview 04 Transcript.docx
- Transcripts/2019.08.26 Interview 07 Transcript.docx
- Transcripts/2019.08.26 Interview 08 Transcript.docx
- Transcripts/2019.08.29 Interview 05 Transcript.docx
- Transcripts/2019.09.06 Interview 06 Transcript.docx
- Transcripts/2019.09.10 Interview 11 Transcript.docx
- Transcripts/2019.09.11 Interview 03 Transcript.docx
- Transcripts/2019.09.13 Interview 09 Transcript.docx
- Transcripts/2019.09.13 Interview 10 Transcript.docx
- Transcripts/2019.09.16 Interview 12 Transcript.docx
- Transcripts/2019.10.22 Interview 13 Transcript.doc
- Transcripts/2019.10.25 Interview 14 Transcript.docx
- Transcripts/2019.12.12 Interview 15 Trancript.docx
- Transcripts/2019.12.19 Interview 16 Transcript.docx
- Transcripts/2019.12.20 Interview 17 Transcript.docx
- Transcripts/2020.01.07 Interview 18 Transcript.docx
- Transcripts/2020.01.27 Interview 19 Transcript.docx
- Transcripts/2020.01.27 Interview 21 Transcript.docx
- Transcripts/2020.01.31 Interview 20 Transcript.docx
- Transcripts/2020.03.05 Interview 22 Transcript.docx
